# Supplementary material for: Study on Antimicrobial Resistance and Molecular Characteristics of Riemerella anatipestifer
Source: Animals (Basel). 2026 Jan 31;16(3):442. doi: 10.3390/ani16030442 (PMC12897391; doi:10.3390/ani16030442)
Supplement: Supplementary file 1 [file animals-16-00442-s001.zip]

Archive with 1 entries (1 files):
- animals-4108632-supplementary.pdf
